# Supplementary material for: ParSite is a multicolor DNA labeling system that allows for simultaneous imaging of triple genomic loci in living cells
Source: PLoS Biol. 2025 Jan 24;23(1):e3003009. doi: 10.1371/journal.pbio.3003009 (PMC11798528; doi:10.1371/journal.pbio.3003009)
Supplement: S1 Data — (XLSX) [file pbio.3003009.s016.xlsx]

## Sheet: Figure-1D
	8×ParSc-TtParB	8×ParSc-TtParBm	8×ParSm-TtParB	8×ParSm-TtParBm
S1 locus labeled cells	22	0	1	35
total cells	22	22	30	36
Percentage	1	0	0.0333	0.9722

## Sheet: 1E
Signal to noise ratio (S/N)
TtParB-8×ParSc	TtParBm-8×ParSm
11.7761	2.41583
8.67516	1.92432
5.40835	4.75032
8.41609	4.42021
9.5969	4.13236
4.0648	7.18676
14.5055	1.8065
7.02093	9.24858
12.1821	4.66242
12.1702	3.63156
16.773	5.18088
17.5459	4.51844
17.1843	3.67035
7.9669	3.95493
14.6532	3.33938
5.55933	4.64815
14.0054	7.12237
8.31766	2.90447
5.17766	2.1296
8.39812	3.72057
15.7495	2.30361
16.7945	4.78773
12.5129	2.60642
9.81026	4.88156
10.9464	2.2546
13.1938	3.352
15.1687	3.6567
9.12641	2.31988
18.87	6.04236
7.74281	2.65385
11.2891	4.17221
	2.42124
	2.26297
	4.67772
	3.42162
	3.82404
	2.70546
	1.74974
	2.37806
	2.29114
	2.7464
	4.8008
