# Supplementary material for: ParSite is a multicolor DNA labeling system that allows for simultaneous imaging of triple genomic loci in living cells
Source: PLoS Biol. 2025 Jan 24;23(1):e3003009. doi: 10.1371/journal.pbio.3003009 (PMC11798528; doi:10.1371/journal.pbio.3003009)
Supplement: S2 Data — (XLSX) [file pbio.3003009.s017.xlsx]

## Sheet: Sheet1
2D distance (nm)
C3-S1	S1-S2	C3-S2
200.689	479.317	365.646
154.858	410.601	564.285
273.649	606.667	774.373
80.4487	433.632	510.906
422.14	286.531	495.897
270.815	228.58	472.038
313.337	97.0824	222.407
712.708	404.61	425.199
285.524	48.8365	270.143
488.467	369.986	783.69
138.398	332.357	349.126
362.349	145.88	502.589
366.012	501.567	149.091
367.589	195.064	502.446
367.589	195.064	502.446
829.39	333.024	1159.88
445	285.801	671.658
569.295	216.301	784.885
428.053	496.307	909.172
512.39	271.017	622.268
309.595	205.798	466.513
176.026	176.819	170.176
408.016	91.2853	348.738
121.062	394.548	316.765
345.637	334.248	641.234
278.887	168.181	336.002
177.73	222.443	396.728
276.523	675.267	951.681
176.695	262.909	434.007
286.232	398.126	602.612
193.786	303.117	273.359
411.752	225.55	203.217
309.995	826.898	688.941
360.662	264.579	588.069
417.896	272.017	674.639
283.584	239.015	145.121
230.107	123.483	328.373
300.39	195.167	486.428
