# Supplementary material for: ParSite is a multicolor DNA labeling system that allows for simultaneous imaging of triple genomic loci in living cells
Source: PLoS Biol. 2025 Jan 24;23(1):e3003009. doi: 10.1371/journal.pbio.3003009 (PMC11798528; doi:10.1371/journal.pbio.3003009)
Supplement: S3 Data — (XLSX) [file pbio.3003009.s018.xlsx]

## Sheet: Sheet1
Cells colocalization with 53BP1
	m1	m2	m1+m2	Total cells
Percentage-1	17.6% (3 cells)	17.6% (3 cells)	64.7% (11 cells)	17
Percentage-2	17.6% (3 cells)	17.6% (3 cells)	64.7% (11 cells)	17
Percentage-3	18.8% (3 cells)	12.5% (2 cells)	68.7% (11 cells)	16
mean percentage	0.18	0.159	0.6603
m1 means only C3 locus colocalized with 53BP1 protein. m2 means only S2 locus colocalized with 53BP1 protein. m1 + m2 means both C3 locus and S2 locus colocalized with 53BP1 protein
