# Supplementary material for: ParSite is a multicolor DNA labeling system that allows for simultaneous imaging of triple genomic loci in living cells
Source: PLoS Biol. 2025 Jan 24;23(1):e3003009. doi: 10.1371/journal.pbio.3003009 (PMC11798528; doi:10.1371/journal.pbio.3003009)
Supplement: S4 Data — (XLSX) [file pbio.3003009.s019.xlsx]

## Sheet: figure 4C
2D distance (nm)
S3-S4
60.2
62.3
82.5
607.3
239.9
392.4
127.6
340.7
41.1
475.4
316.4
585.6
76.6
121.8
64.8
572.1
108.8
37.1
70.6
555.2
417.7
122.1
75.4
149.7
190.9
437
644.4
645
384.4
158.7
220.1
696.7

## Sheet: 4D
2D distance live cell
Time (s)	Cell 1	Cell 2	Cell 3	Cell 4	Cell 5	Cell 6	Cell 7	Cell 8	Cell 9	Cell 10	Cell 11	Cell 12	Cell 13	Cell 14	Cell 15	Cell 16	Cell 17	Cell 18
0	721.095	235.665	489.117	434.317	296.491	517.088	285.302	583.326	369.357	177.627	231.323	316.058	108.188	295.983	101.035	258.321	425.824	357.513
4	835.724	265.995	419.358	547.719	169.643	482.264	288.997	364.76	394.687	162.017	162.165	468.637	87.7238	319.74	198.196	194.132	521.54	325.485
8	851.026	212.094	349.245	538.3	174.416	516.306	300.172	418.45	350.086	189.923	124.843	270.236	196.831	331.449	105.939	203.653	591.193	294.375
12	726.318	247.43	463.34	608.107	231.003	529.652	183.744	425.979	354.469	290.059	140.2	216.78	378.802	351.882	133.596	182.97	524.86	354.87
16	692.907	301.542	458.071	484.482	365.552	503.43	423.37	505.604	368.315	344.84	135.035	334.247	266.164	348.903	327.035	180.65	658.879	364.135
20	721.547	191.132	552.557	561.233	462.647	448.031	390.942	569.022	403.94	123.26	100.308	403.368	292.578	353.113	187.43	201.335	624.462	279.093
24	823.363	153.811	367.775	608.029	333.584	527.062	362.173	397.455	419.552	253.162	102.69	290.312	342.002	503.777	161.292	235.464	623.788	315.124
28	708.007	247.345	449.383	548.327	246.873	500.029	298.358	466.095	352.55	174.32	126.5	514.698	242.596	469.691	111.3	267.652	630.425	280.972
32	574.291	387.522	506.196	598.558	325.019	516.96	379.869	526.414	355.356	292.062	181.232	402.582	267.318	454.63	166.778	165.909	593.726	367.865
36	680.069	343.9	528.175	564.164	226.239	535.972	393.721	415.757	361.202	263.77	90.6642	374.662	326.074	470.244	124.046	191.519	550.363	271.191
40	612.912	392.469	568.884	494.233	343.162	445.983	393.526	309.711	441.276	246.17		429.115	135.119	318.91	113.386	196.88	564.059	277.993
