# Supplementary material for: ParSite is a multicolor DNA labeling system that allows for simultaneous imaging of triple genomic loci in living cells
Source: PLoS Biol. 2025 Jan 24;23(1):e3003009. doi: 10.1371/journal.pbio.3003009 (PMC11798528; doi:10.1371/journal.pbio.3003009)
Supplement: S5 Data — (XLSX) [file pbio.3003009.s020.xlsx]

## Sheet: Figure 5D
Percentage of S1 labeled cells by ParSh
Dimmer	TtParB-SNAP + TtParBm-HaloTag	TtParB-SNAP + TtParB-SNAP	TtParBm-HaloTag + TtParBm-HaloTag	Total	* None label
Cells	41-42 cells	0	0	62 cells	20-21 cells
Percentage	0.6719	0	0	1	0.3281

## Sheet: 5E
Relative expression level (ParBm/ParB)	Relatiive SNR (ParBm / ParB)
7.60184	3.45099
2.09031	3.00183
6.16813	2.72326
5.20303	2.89274
3.45969	2.08582
2.44317	2.88049
3.05705	1.79071
1.79418	1.30435
2.60585	2.3799
8.94105	1.72222
5.78661	2.36653
3.51899	3.15745
2.92862	1.74874
8.42972	2.96628
3.77969	2.68906
1.8832	2.39936
1.77947	1.34891
5.0815	2.85417
6.70829	3.21875
2.78786	2.32429
4.65655	3.87033
8.65329	4.8607
36.1646	4.03809
8.77595	4.8894
2.36369	1.60303
0.915144	1.11215
2.39772	2.65612
9.48891	3.76721
3.28105	2.56851
6.15264	1.62892
3.61862	4.44165
5.4947	3.71773
1.17564	3.10331
3.75125	3.42134
3.02977	2.20252
2.71942	2.21774
7.12569	3.0634
6.0367	3.0408
4.05697	2.40494
4.86839	3.01895
1.21777	1.43777
1.34088	1.38231
