# Supplementary material for: ParSite is a multicolor DNA labeling system that allows for simultaneous imaging of triple genomic loci in living cells
Source: PLoS Biol. 2025 Jan 24;23(1):e3003009. doi: 10.1371/journal.pbio.3003009 (PMC11798528; doi:10.1371/journal.pbio.3003009)
Supplement: S6 Data — (XLSX) [file pbio.3003009.s021.xlsx]

## Sheet: Sheet1
Knock-in efficiency
	8XParSm	8XParSc	8XParSh
Percentage	0.6207	0.9615	1
Cells with KI	18 cells	25 cells	9 cells
total	29 cells	26 cells	9 cells
