# Supplementary material for: ParSite is a multicolor DNA labeling system that allows for simultaneous imaging of triple genomic loci in living cells
Source: PLoS Biol. 2025 Jan 24;23(1):e3003009. doi: 10.1371/journal.pbio.3003009 (PMC11798528; doi:10.1371/journal.pbio.3003009)
Supplement: S7 Data — (XLSX) [file pbio.3003009.s022.xlsx]

## Sheet: Figure S2A
TtParB-ParSc
Background Fluorescence	SNR
697.829	16.2457
1541.64	2.30537
2248.3	4.6198
221.932	15.745
144.786	15.8439
200.78	8.86321
1327.7	10.5028
277.738	25.7917
350.513	14.0213
295.145	15.9773
2417.54	4.65136
350.676	12.4307
183.312	13.4633
927.453	10.8217
350.676	8.27778
572.596	11.7761
338.221	8.67516
423.554	5.40835
753.258	8.41609
212.902	9.5969
823.452	4.0648
358.716	14.5055
603.379	7.02093
207.517	12.1821
157.896	12.1702
115.451	16.773
107.231	17.5459
237.157	17.1843
142.594	7.9669
368.282	14.6532
1005.75	5.55933
165.277	26.1592
163.523	22.2062
217.103	5.17766
654.102	8.39812
334.264	15.7495
52.9932	16.7945
152.764	12.5129
185.237	9.81026
233.552	10.9464
290.133	13.1938
180.693	15.1687
139.102	9.12641
408.656	18.87
370.963	7.74281
625.984	11.2891
649.168	8.31766
55.0531	24.036
122.374	22.545
163.523	14.0054

## Sheet: S2B
TtParBm-ParSm
Background intensity	SNR
2959.11	2.41583
1962.14	1.92432
715.75	4.75032
219.187	4.42021
209.956	4.13236
297.353	7.18676
501.213	1.8065
179.136	9.24858
368.659	4.66242
564.393	3.63156
245.955	5.18088
1351.95	4.51844
663.801	3.67035
222.59	3.95493
642.099	3.33938
470.2	4.64815
385.743	7.12237
353.003	2.90447
687.79	2.1296
540.381	3.72057
2154.77	2.30361
514.219	4.78773
1086.57	2.60642
792.599	4.88156
1766.06	2.2546
242.538	3.352
729.885	3.6567
572.654	2.31988
577.36	6.04236
341.655	6.72768
253.192	10.0673
715.75	2.65385
564.393	4.17221
470.2	2.42124
385.743	2.26297
353.003	4.67772
687.79	3.42162
514.219	3.82404
1086.57	2.70546
1766.06	1.74974
242.538	2.37806
729.885	2.29114
572.654	2.7464
577.36	4.8008
341.655	5.17281
253.192	7.08566
