# Supplementary material for: ParSite is a multicolor DNA labeling system that allows for simultaneous imaging of triple genomic loci in living cells
Source: PLoS Biol. 2025 Jan 24;23(1):e3003009. doi: 10.1371/journal.pbio.3003009 (PMC11798528; doi:10.1371/journal.pbio.3003009)
Supplement: S8 Data — (XLSX) [file pbio.3003009.s023.xlsx]

## Sheet: Figure S3B
3D distance (nm)
C3-S1	S1-S2	C3-S2
258	538	396
628	593	1200
474	681	746
498	406	679
496	317	648
290	270	536
334	249	325
660	612	676
710	531	1220
529	845	1210
375	387	477
762	479	586
533	442	531
687	203	804
432	502	348
435	219	582
880	365	1230
625	356	923
535	609	881
595	690	1110
527	981	1470
1280	634	1800
730	374	832
381	274	539
195	486	461
575	649	1060
493	531	497
698	563	965
317	456	686
485	193	483
739	328	645
438	736	1150
319	310	603
443	428	252
411	344	344
435	778	848
529	811	858
406	593	947
458	348	785
428	424	756
386	427	792
313	192	362

## Sheet: S3C
Foci area (μm²)
C3	S1	S2
0.204	0.171	0.279
0.225	0.2	0.166
0.241	0.191	0.2
0.237	0.387	0.337
0.241	0.166	0.208
0.15	0.183	0.433
0.2	0.137	0.154
0.187	0.166	0.275
0.237	0.15	0.179
0.191	0.1	0.25
0.237	0.087	0.142
0.179	0.25	0.146
0.216	0.271	0.171
0.387	0.196	0.258
0.187	0.108	0.15
0.187	0.233	0.241
0.166	0.154	0.166
0.187	0.1	0.1
0.262	0.42	0.383
0.183	0.112	0.216
0.2	0.121	0.171
0.221	0.187	0.191
0.283	0.379	0.154
0.208	0.142	0.133
0.146	0.162	0.246
0.216	0.166	0.2
0.216	0.112	0.196
0.129	0.291	0.191
0.179	0.2	0.071
0.187	0.158	0.179
0.137	0.191	0.183
0.158	0.133	0.2
0.142	0.121	0.2
0.196	0.129	0.171
0.2	0.146	0.171
0.137	0.229	0.083
0.137	0.187	0.166
