# Supplementary material for: ParSite is a multicolor DNA labeling system that allows for simultaneous imaging of triple genomic loci in living cells
Source: PLoS Biol. 2025 Jan 24;23(1):e3003009. doi: 10.1371/journal.pbio.3003009 (PMC11798528; doi:10.1371/journal.pbio.3003009)
Supplement: S9 Data — (XLSX) [file pbio.3003009.s024.xlsx]

## Sheet: Sheet1
Labeling efficiency
	Double-label	None-label	Total
cells	38 cells	4 cells	42 cells
Percentage	0.905	0.095	1
	Triple-label	None-label	Total
cells	14 cells	28 cells	42 cells
Percentage	0.333	0.667	1
