# Supplementary material for: ParSite is a multicolor DNA labeling system that allows for simultaneous imaging of triple genomic loci in living cells
Source: PLoS Biol. 2025 Jan 24;23(1):e3003009. doi: 10.1371/journal.pbio.3003009 (PMC11798528; doi:10.1371/journal.pbio.3003009)
Supplement: S10 Data — (XLSX) [file pbio.3003009.s025.xlsx]

## Sheet: Sheet1
Fold change of APP gene
	Control			ParB/ParS
Fold change	0.993608	1.01497	0.991591	0.863198	1.0375	0.932126
	Red numbers represent replicates
