# Supplementary material for: ParSite is a multicolor DNA labeling system that allows for simultaneous imaging of triple genomic loci in living cells
Source: PLoS Biol. 2025 Jan 24;23(1):e3003009. doi: 10.1371/journal.pbio.3003009 (PMC11798528; doi:10.1371/journal.pbio.3003009)
Supplement: S11 Data — (XLSX) [file pbio.3003009.s026.xlsx]

## Sheet: Figure S9C
SNR of 120-mer TetO
DHFR	WEE1
6.21228	453.751
8.64419	358.38
13.9144	319.998
14.616	272.54
17.3461	271.48
17.5442	269.017
18.7786	213.038
26.9226	153.086
30.2496	141.347
31.341	140.691
31.6993	133.647
51.7488	106.645
52.6232	105.703
58.2585	100.526
61.1149	88.4812
61.7992	81.8068
62.6451	80.2082
68.1509	79.1945
68.262	75.2593
70.2753	73.8471
70.7442	59.8703
72.4769	57.2137
76.5834	56.9208
80.319	55.8285
99.1926	55.4774
99.3927	50.3657
104.633	48.7323
122.066	45.08
133.229	43.2242
	41.7021
	37.991
	27.6065
	25.2857
	20.6512
	17.6686
	15.6897
	13.8036
	8.06998
	6.89424
	5.77555

## Sheet: S9D
Signal mean intensity (A.U.)
120×TetODHFR	120×TetOWEE1	8×ParSc	8×ParSm
1587.39	1601.15	11336.7	7148.7
4189.07	3855.19	3554.06	3775.77
7051.26	3893.27	10386.7	3400.04
7379.16	4186.57	3494.31	968.853
8162.25	5477.1	2293.97	867.613
10119.6	6734.56	1779.56	2137.01
10344	8041.04	13944.5	905.439
10597.1	8276.68	7163.35	1656.75
11605	10389.2	4914.65	1718.84
14442.4	10822.1	4715.63	2049.63
14848.2	10898.4	11244.8	1274.26
15718.1	11248.7	4359.14	6108.72
16172.9	12084.8	2467.98	2436.38
16884.9	12201.4	10036.7	880.328
16902.7	12976.3	6742.97	2144.21
16941.4	13162	2934.12	2185.56
16967.4	14271.6	2290.73	2747.41
17068.5	14555.4	6339.48	1025.29
18104.6	15914.4	2043.2	1464.72
19211.7	16136.8	3347.17	2010.53
19310.1	16968.5	5203.35	4963.74
20190.4	17026.9	4236.28	2461.94
20271.5	17073	2527.98	2832.05
20335.3	17198	1921.63	3869.12
23442.8	17201.5	1936.47	3981.75
24081.1	17627.8	1881.46	812.987
24361.8	17816.2	4075.38	2668.97
25128.7	18617	1136.03	1328.49
25850.1	18855.5	5396.5	3488.62
26705.3	18872.6	5591.28	2298.55
27453.4	19470.9	4323.52	2548.97
28096	19788	3631.22	1899.49
	20182.1	1124.09	2354.76
	20600.1	5493.23	1138.46
	20644.7	5264.48	872.926
	21619.8	889.993	1651.25
	22398.2	1911.53	2353.36
	22481.8	1817.22	1966.39
	24700.1	2556.55	2939.66
		3827.96	3090.15
		2740.88	576.769
		1269.5	1672.27
		7711.34	1572.74
		2872.3	2771.79
		7066.79	1767.32
		5399.56	1794.04
		1323.26
		2758.92
